# Supplementary material for: Tomato Genomic Resources Database: An Integrated Repository of Useful Tomato Genomic Information for Basic and Applied Research
Source: PLoS One. 2014 Jan 21;9(1):e86387. doi: 10.1371/journal.pone.0086387 (PMC3897720; doi:10.1371/journal.pone.0086387)
Supplement: Table S1 — Chromosome-wise and motif-wise distribution of simple sequence repeats in tomato genome. (XLS) [file pone.0086387.s004.xls]

## Sheet: Sheet1
Supplementary Table 1: Chromosome-wise and motif-wise distribution of simple sequence repeats in tomato genome.
Chr	Total	SSRs	SSR %	Di	Di %	Tri	Tri %	Tetra	Tetra %	Penta	Penta %	Hexa	Hexa %
1	5565	4640	83.3783	3271	58.7781	1179	21.186	153	2.74933	21	0.377358	16	0.287511
2	3280	2794	85.1829	1985	60.5183	716	21.8293	76	2.31707	11	0.335366	6	0.182927
3	4073	3452	84.7533	2438	59.8576	871	21.3847	116	2.84802	11	0.270071	16	0.392831
4	3924	3306	84.2508	2295	58.4862	883	22.5025	99	2.52294	19	0.4842	10	0.254842
5	3922	3253	82.9424	2325	59.281	814	20.7547	93	2.37124	11	0.280469	10	0.254972
6	3074	2643	85.9792	1872	60.8979	681	22.1535	74	2.40729	9	0.292778	7	0.227716
7	3810	3158	82.8871	2195	57.6115	826	21.6798	110	2.88714	16	0.419948	11	0.288714
8	3821	3203	83.8262	2290	59.932	775	20.2826	115	3.00968	15	0.392567	8	0.209369
9	4027	3364	83.5361	2352	58.4058	888	22.0512	95	2.35908	13	0.322821	16	0.397318
10	3638	3023	83.0951	2189	60.1704	703	19.3238	114	3.13359	8	0.219901	9	0.247389
11	3257	2716	83.3896	1916	58.8271	717	22.0141	69	2.11851	12	0.368437	2	0.0614062
12	3747	3107	82.9197	2183	58.2599	796	21.2437	95	2.53536	19	0.507072	14	0.373632
Total	46138	38659		27311		9849		1209		165		125
