# Supplementary material for: Tomato Genomic Resources Database: An Integrated Repository of Useful Tomato Genomic Information for Basic and Applied Research
Source: PLoS One. 2014 Jan 21;9(1):e86387. doi: 10.1371/journal.pone.0086387 (PMC3897720; doi:10.1371/journal.pone.0086387)
Supplement: Table S3 — Chromosome-wise distribution and frequency of single nucleotide polymorphic sites between S. lycopersicum Heinz1706 and S. pimpinellifolium LA1589. (XLS) [file pone.0086387.s006.xls]

## Sheet: Sheet1
Supplementary Table 3: Chromosome-wise distribution and frequency of single nucleotide polymorphic sites between S. lycopersicum Heinz1706 and S. pimpinellifolium LA1589.
Chr	No of genic SNPs	No. of Genes	No. of Genomic SNPs	Chr Size (bp)	Genic SNP/mb	Genomic SNP/mb
Ch01	39983	4293	341363	90304244	442.759	3780.14
Ch02	27040	3348	172814	49918294	541.685	3461.94
Ch03	28574	3351	262740	64840714	440.68	4052.08
Ch04	24057	2742	250314	64064312	375.513	3907.23
Ch05	20673	2418	330114	65021438	317.941	5077
Ch06	24645	2813	195821	46041636	535.276	4253.13
Ch07	23968	2493	349910	65268621	367.221	5361.08
Ch08	24596	2460	334837	63032657	390.21	5312.12
Ch09	20165	2510	179139	67662091	298.025	2647.55
Ch10	19432	2546	231100	64834305	299.718	3564.47
Ch11	18717	2385	155782	53386025	350.597	2918.03
Ch12	18595	2481	167091	65486253	283.953	2551.54
	290445	33840	2971025	759860590
