# Supplementary material for: Tomato Genomic Resources Database: An Integrated Repository of Useful Tomato Genomic Information for Basic and Applied Research
Source: PLoS One. 2014 Jan 21;9(1):e86387. doi: 10.1371/journal.pone.0086387 (PMC3897720; doi:10.1371/journal.pone.0086387)
Supplement: Table S5 — A list of genes containing ten or more SNPs (between S. lycopersicum Heinz1706 and S. pimpinellifolium LA1589). (XLS) [file pone.0086387.s008.xls]

## Sheet: Sheet1
Supplementary Table 5: A list of genes containing ten or more SNPs (between S. lycopersicum Heinz1706 and S. pimpinellifolium LA1589)
Chr	start	end	Name	lengt	No. of SNPs	SNP/kb
SL2.40ch08	22756077	22781193	Chromodomain helicase DNA binding protein 3 (AHRD V1 *-*- B1AR17_MOUSE)%3B contains Interpro domain(s) IPR009462 Protein of unknown function DUF1086	25117	238	9.47565
SL2.40ch07	14879511	14890875	Unknown Protein (AHRD V1)	11365	185	16.278
SL2.40ch07	14824627	14834966	Unknown Protein (AHRD V1)	10340	152	14.7002
SL2.40ch08	22727475	22749048	Chromodomain helicase DNA binding protein 3 (AHRD V1 **-* B1AR17_MOUSE)%3B contains Interpro domain(s) IPR000330 SNF2-related	21574	148	6.86011
SL2.40ch07	14900325	14908541	Unknown Protein (AHRD V1)	8217	143	17.4029
SL2.40ch07	21372129	21404998	Pre-mRNA-processing factor 40 homolog A (AHRD V1 *--- PR40A_MOUSE)%3B contains Interpro domain(s) IPR002713 FF domain	32870	120	3.65075
SL2.40ch01	43398830	43421486	Genomic DNA chromosome 3 P1 clone MRP15 (AHRD V1 *-*- Q9LJF0_ARATH)	22657	111	4.89915
SL2.40ch07	21601277	21625035	Calcium-transporting ATPase (AHRD V1 **** A8NHF4_COPC7)%3B contains Interpro domain(s) IPR000695 ATPase%2C P-type%2C H+ transporting proton pump	23759	96	4.04057
SL2.40ch03	36892583	36898945	Unknown Protein (AHRD V1)	6363	87	13.6728
SL2.40ch05	16792312	16820119	Unknown Protein (AHRD V1)	27808	86	3.09264
SL2.40ch07	33307151	33315525	Unknown Protein (AHRD V1)	8375	79	9.43284
SL2.40ch06	13914808	13925198	Unknown Protein (AHRD V1)	10391	70	6.7366
SL2.40ch07	21560309	21580902	Calcium-transporting ATPase (AHRD V1 ***- A8NHF4_COPC7)%3B contains Interpro domain(s) IPR001757 ATPase%2C P-type%2C K/Mg/Cd/Cu/Zn/Na/Ca/Na/H-transporter	20594	66	3.20482
SL2.40ch06	13940640	13949411	Unknown Protein (AHRD V1)	8772	61	6.95394
SL2.40ch05	32232427	32235762	Unknown Protein (AHRD V1)	3336	57	17.0863
SL2.40ch05	16183759	16196457	Casein kinase (AHRD V1 ***- A2I5G0_BETVU)%3B contains Interpro domain(s) IPR002290 Serine/threonine protein kinase	12699	50	3.93732
SL2.40ch05	16830687	16841728	Unknown Protein (AHRD V1)	11042	42	3.80366
SL2.40ch08	22666640	22676056	DUF52 domain-containing protein (AHRD V1 **-- C5FFY6_NANOT)%3B contains Interpro domain(s) IPR002737 UPF0103/Mediator of ErbB2-driven cell motility (Memo)%2C related	9417	39	4.14145
SL2.40ch07	34650067	34660034	Transcription initiation factor IIF subunit beta (AHRD V1 **** B6K7X8_SCHJY)%3B contains Interpro domain(s) IPR003196 Transcription initiation factor IIF%2C beta subunit	9968	35	3.51124
SL2.40ch07	33383215	33387573	Unknown Protein (AHRD V1)	4359	34	7.79995
SL2.40ch07	21539117	21551211	Ca-transporting ATPase (AHRD V1 ***- B0D3J7_LACBS)%3B contains Interpro domain(s) IPR001757 ATPase%2C P-type%2C K/Mg/Cd/Cu/Zn/Na/Ca/Na/H-transporter	12095	34	2.81108
SL2.40ch07	33408051	33410568	Unknown Protein (AHRD V1)	2518	33	13.1056
SL2.40ch08	22591577	22599639	WD-repeat protein (AHRD V1 *--- A9FTS8_SORC5)%3B contains Interpro domain(s) IPR017986 WD40 repeat%2C region	8063	32	3.96875
SL2.40ch05	32942405	32954416	WD-repeat protein-like (AHRD V1 ***- Q9FNN2_ARATH)%3B contains Interpro domain(s) IPR017986 WD40 repeat%2C region	12012	32	2.664
SL2.40ch07	34607239	34620262	V-type proton ATPase subunit a (AHRD V1 **** VPH1_NEUCR)%3B contains Interpro domain(s) IPR002490 ATPase%2C V0/A0 complex%2C 116-kDa subunit	13024	30	2.30344
SL2.40ch08	22869439	22877497	Beta-1 3-galactosyltransferase 6 (AHRD V1 ***- B6UBH3_MAIZE)%3B contains Interpro domain(s) IPR002659 Glycosyl transferase%2C family 31	8059	29	3.59846
SL2.40ch08	22335708	22337663	Unknown Protein (AHRD V1)	1956	28	14.3149
SL2.40ch07	14295272	14300912	Peroxiredoxin (AHRD V1 **-- D2D300_GOSHI)%3B contains Interpro domain(s) IPR013740 Redoxin	5641	27	4.78639
SL2.40ch03	36797749	36799154	Unknown Protein (AHRD V1)	1406	23	16.3585
SL2.40ch01	43796287	43797456	F-box (AHRD V1 ***- Q84KQ8_PRUMU)%3B contains Interpro domain(s) IPR006527 F-box associated	1170	21	17.9487
SL2.40ch01	43835933	43837546	Unknown Protein (AHRD V1)	1614	21	13.0112
SL2.40ch05	32007281	32008495	Unknown Protein (AHRD V1)	1215	20	16.4609
SL2.40ch06	13860309	13863447	Unknown Protein (AHRD V1)	3139	19	6.05288
SL2.40ch07	21310249	21314662	Ulp1 protease family C-terminal catalytic domain containing protein (AHRD V1 *-*- Q60D46_SOLDE)%3B contains Interpro domain(s) IPR015410 Region of unknown function DUF1985	4414	19	4.30449
SL2.40ch07	14344450	14349988	U-box domain-containing protein (AHRD V1 *-*- B6V8G2_HELAN)%3B contains Interpro domain(s) IPR017986 WD40 repeat%2C region	5539	18	3.24968
SL2.40ch05	32867544	32874865	Glucan endo-1 3-beta-glucosidase 6 (AHRD V1 ***- B6TW83_MAIZE)%3B contains Interpro domain(s) IPR013781 Glycoside hydrolase%2C subgroup%2C catalytic core	7322	17	2.32177
SL2.40ch07	33214854	33219582	Receptor-like kinase (AHRD V1 *-*- A7VM65_9VIRI)%3B contains Interpro domain(s) IPR002290 Serine/threonine protein kinase	4729	16	3.38338
SL2.40ch05	16034731	16038070	Rhomboid domain-containing protein 1 (AHRD V1 *--- B5X3K7_SALSA)%3B contains Interpro domain(s) IPR001876 Zinc finger%2C RanBP2-type	3340	15	4.49102
SL2.40ch06	13990769	13992856	Unknown Protein (AHRD V1)	2088	14	6.70498
SL2.40ch05	16227401	16228339	Catalytic/ protein phosphatase type 2C/ protein serine/threonine phosphatase (AHRD V1 **** B6TJ97_MAIZE)%3B contains Interpro domain(s) IPR015655 Protein phosphatase 2C	939	13	13.8445
SL2.40ch06	13968488	13969903	Unknown Protein (AHRD V1)	1416	12	8.47458
SL2.40ch07	21207606	21210896	N-myc downstream regulated (Fragment) (AHRD V1 **-- Q177C7_AEDAE)%3B contains Interpro domain(s) IPR015511 Pollen specific protein SF21	3291	10	3.03859
