# Supplementary material for: Tomato Genomic Resources Database: An Integrated Repository of Useful Tomato Genomic Information for Basic and Applied Research
Source: PLoS One. 2014 Jan 21;9(1):e86387. doi: 10.1371/journal.pone.0086387 (PMC3897720; doi:10.1371/journal.pone.0086387)
Supplement: Table S6 — Structural variations between S. lycopersicum Heinz1706 and S. pimpinellifolium LA1589 in the 5′-upstream region of gene ‘Cell number regulator 1′ (Solyc02g090730.2.1). (XLS) [file pone.0086387.s009.xls]

## Sheet: Sheet1
Supplementary Table 6: Structural variations between S. lycopersicum Heinz1706 and S. pimpinellifolium LA1589 in the 5’-upstream region of gene ‘Cell number regulator 1’ (Solyc02g090730.2.1).
Chromosome	Position	Heinz1706	LA1589
SL2.40ch02	46828618-46828621	CTT	CTTATT
SL2.40ch02	46828887-46828890	ACG	A
SL2.40ch02	46829132-46829137	AGGGG	AGGGGG
SL2.40ch02	46829194	A	G
SL2.40ch02	46829212	T	C
SL2.40ch02	46829253	A	G
SL2.40ch02	46829266	T	C
SL2.40ch02	46829344-46829347	GTA	GTACATCTACATA
SL2.40ch02	46829495	A	G
SL2.40ch02	46829591	G	A
SL2.40ch02	46829736	C	T
SL2.40ch02	46829757	A	T
SL2.40ch02	46829854-46829857	TAC	TACAC
SL2.40ch02	46829905-46829909	GAAA	GA
SL2.40ch02	46829955	A	T
SL2.40ch02	46830018	C	T
SL2.40ch02	46830037	A	G
SL2.40ch02	46830071	G	A
SL2.40ch02	46830077	G	A
SL2.40ch02	46830101	A	T
SL2.40ch02	46830397	C	T
